# Supplementary material for: Feasibility and Reliability of the Osteoarthritis Quality Indicator Questionnaire for Assessing Osteoarthritis Care in Bilingual General Practices in South Tyrol/Alto Adige, Italy
Source: Medicina (Kaunas). 2025 Oct 26;61(11):1921. doi: 10.3390/medicina61111921 (PMC12654064; doi:10.3390/medicina61111921)
Supplement: Supplementary file 1 [file medicina-61-01921-s001.zip]

Archive with 1 entries (1 files):
- medicina-3940644-supplementary.pdf
